# Supplementary material for: How multiple causes combine: independence constraints on causal inference
Source: Front Psychol. 2015 Aug 10;6:1135. doi: 10.3389/fpsyg.2015.01135 (PMC4530320; doi:10.3389/fpsyg.2015.01135)
Supplement: Supplementary file 1 [file MATLABCode.ZIP]

Archive with 11 entries (8 files):
- matlab code/
- matlab code/.DS_Store
- __MACOSX/
- __MACOSX/matlab code/
- __MACOSX/matlab code/._.DS_Store
- matlab code/powertransform.m
- __MACOSX/matlab code/._powertransform.m
- matlab code/README.txt
- __MACOSX/matlab code/._README.txt
- matlab code/supportML.m
- __MACOSX/matlab code/._supportML.m
