# Supplementary material for: How multiple causes combine: independence constraints on causal inference
Source: Front Psychol. 2015 Aug 10;6:1135. doi: 10.3389/fpsyg.2015.01135 (PMC4530320; doi:10.3389/fpsyg.2015.01135)
Supplement: Supplementary file 1 [file MATLABCode.ZIP › matlab code/powertransform.m]

function r=powertransform(gamma,model,data)

% POWERTRANSFORM    Computes negative correlation coefficient 
%
% Usage:
%
%        R = POWERTRANSFORM(GAMMA,MODEL,DATA)
%
% R        is the correlation between model and data, multiplied by -1
% GAMMA    is the exponent in the transformation
% MODEL    is the model predictions
% DATA     is the data to which predictions are compared

y = sign(model).*abs(model).^gamma;

inds = find(1-isnan(y));

if ((length(inds)>0)&(var(y(inds))>eps)&(gamma<10)&(gamma>0.1))
  cc = corrcoef(y(inds),data(inds));
  r = -cc(1,2);
else
  r = 1;
end
