# Supplementary material for: How multiple causes combine: independence constraints on causal inference
Source: Front Psychol. 2015 Aug 10;6:1135. doi: 10.3389/fpsyg.2015.01135 (PMC4530320; doi:10.3389/fpsyg.2015.01135)
Supplement: Supplementary file 1 [file MATLABCode.ZIP › matlab code/README.txt]

This folder contains Matlab code for simulating a Bayesian model of human causal
induction, used in Liljeholm (2015).  

The folder contains three files:

README			This file

supportsampler.m	Computes causal support via Monte Carlo simulation

supportML.m          Code implementing the Bayesian causal model


powertransform.m	Power transformation used in optimizing model fits (from the      			program developed by Griffiths & Tenenbaum, (2005) http://				cocosci.berkeley.edu/tom/)

All references appear in the bibliography of
Liljeholm, M (2015). How multiple causes combine: independence constraints on causal inference. Frontiers in Psychology.
