# Supplementary material for: How multiple causes combine: independence constraints on causal inference
Source: Front Psychol. 2015 Aug 10;6:1135. doi: 10.3389/fpsyg.2015.01135 (PMC4530320; doi:10.3389/fpsyg.2015.01135)
Supplement: Supplementary file 1 [file MATLABCode.ZIP › matlab code/supportML.m]

%%%%%%%%%%%%%%%%%%%%%%%%%%%%%%%%%%%%%%%%%%%%%%%%%%%%%%%%%%%%%%%%%%%%%%%%%%%%%%%%%%%%%%%%%%%%%%%%%%%%%%%%%%%%%% 
% Causal support, strength and uncertainty about strength, for two candidate causes and a constant background  
%%%%%%%%%%%%%%%%%%%%%%%%%%%%%%%%%%%%%%%%%%%%%%%%%%%%%%%%%%%%%%%%%%%%%%%%%%%%%%%%%%%%%%%%%%%%%%%%%%%%%%%%%%%%%% 
clear all;

for cond=1:2

    if cond==1
        obs=[16 4 0 0 0 0 0 20
                 16 4 0 20 0 0 0 20
                 16 4 0 0 0 0 0 20
                 16 4 16 4 0 0 0 20];
        behav=[0.2 -0.58 0.17 0.93];
        label='Confound:';
    else
        obs=[8 12 0 0 0 20 0 20
                 8 12 0 20 0 20 0 20 
                 16 4 0 0 8 12 0 20
                 16 4 16 4 8 12 0 20];
        behav=[0.74 0.02 0.66 0.42 ];
        label='Interaction:';
    end

    alpha=0;
    beta=0;
    intprecision = 1.0e-10; 

    for i = 1:size(obs,1)                        

        ec1c2 = obs(i,1);                            
        nec1c2 = obs(i,2);                           
        enc1c2 = obs(i,3);                           
        nenc1c2 = obs(i,4);                          
        ec1nc2 = obs(i,5);                           
        nec1nc2 = obs(i,6);                          
        enc1nc2 = obs(i,7);                         
        nenc1nc2 = obs(i,8);                        

        pd0=sprintf('x.^(%d+%d+%d+%d).*(1-x).^(%d+%d+%d+%d)',enc1nc2, ec1nc2, enc1c2, ec1c2, nenc1nc2, nec1nc2, nenc1c2, nec1c2);
        str0=strcat(pd0);
        likb=nchoosek(enc1nc2+nenc1nc2,enc1nc2)*nchoosek(ec1c2+nec1c2,ec1c2)*nchoosek(enc1c2+nenc1c2,enc1c2)*nchoosek(ec1nc2+nec1nc2,ec1nc2)*quadl(inline(str0),0,1,intprecision);

        priorw1=sprintf('(exp(-%f*(1-y)).*( exp(-%f*(1-y)-%f*x)+exp(-%f*y-%f*(1-x))))',beta, alpha,alpha,alpha,alpha);
        norm1 = dblquad(inline(priorw1),0,1,0,1,intprecision,@quadl);     
        pd0=sprintf('x.^(%d+%d).*(1-x).^(%d+%d)',enc1nc2, enc1c2, nenc1nc2, nenc1c2);      
        pd1=sprintf('((1-x).*(1-y)).^(%d+%d).*(1-(1-x).*(1-y)).^(%d+%d)',nec1c2, nec1nc2, ec1c2, ec1nc2);
        str1=strcat(pd0,'.*',pd1, '.*', priorw1); 
        likbc1= nchoosek(enc1nc2+nenc1nc2,enc1nc2)*nchoosek(ec1c2+nec1c2,ec1c2)*nchoosek(enc1c2+nenc1c2,enc1c2)*nchoosek(ec1nc2+nec1nc2,ec1nc2)* dblquad(inline(str1),0,1,0,1,intprecision,@quadl)/norm1;

        priorw2=sprintf('(exp(-%f*(1-z)).*( exp(-%f*(1-z)-%f*x)+exp(-%f*z-%f*(1-x))))',beta, alpha,alpha,alpha,alpha);
        norm2 = dblquad(inline(priorw2),0,1,0,1,intprecision,@quadl);
        pd0=sprintf('x.^(%d+%d).*(1-x).^(%d+%d)',enc1nc2, ec1nc2, nenc1nc2, nec1nc2);
        pd2=sprintf('((1-x).*(1-z)).^(%d+%d).*(1-(1-x).*(1-z)).^(%d+%d)',nec1c2,nenc1c2, ec1c2, enc1c2);
        str2=strcat(pd0,'.*',pd2,'.*', priorw2); 
        likbc2= nchoosek(enc1nc2+nenc1nc2,enc1nc2)*nchoosek(ec1c2+nec1c2,ec1c2)*nchoosek(enc1c2+nenc1c2,enc1c2)*nchoosek(ec1nc2+nec1nc2,ec1nc2)* dblquad(inline(str2),0,1,0,1,intprecision,@quadl)/norm2;

        priorw3=sprintf('(exp(-%f*(1-y)).*exp(-%f*(1-z))).*(exp(-%f*(1-y)-%f*x-%f*z)+exp(-%f*y-%f*(1-x)-%f*z)+exp(-%f*y-%f*x-%f*(1-z)))',beta, beta,alpha,alpha,alpha,alpha,alpha,alpha,alpha,alpha,alpha);
        norm3 = triplequad(inline(priorw3),0,1,0,1,0,1,intprecision,@quadl);
        pd0=sprintf('x.^%d.*(1-x).^%d', enc1nc2, nenc1nc2);
        pd1=sprintf('((1-x).*(1-y)).^%d.*(1-(1-x).*(1-y)).^%d',nec1nc2,  ec1nc2);
        pd2=sprintf('((1-x).*(1-z)).^%d.*(1-(1-x).*(1-z)).^%d',nenc1c2,  enc1c2); 
        pd3=sprintf('((1-x).*(1-y).*(1-z)).^%d.*(1-(1-x).*(1-y).*(1-z)).^%d', nec1c2, ec1c2);
        str3=strcat(pd0,'.*',pd1,'.*', pd2,'.*',pd3, '.*', priorw3); 
        likbc1c2= nchoosek(enc1nc2+nenc1nc2,enc1nc2)*nchoosek(ec1c2+nec1c2,ec1c2)*nchoosek(enc1c2+nenc1c2,enc1c2)*nchoosek(ec1nc2+nec1nc2,ec1nc2)* triplequad(inline(str3),0,1,0,1,0,1,intprecision,@quadl)/norm3;

        supp=(likbc1c2+likbc2)/(likbc1+likb);
        logsupp(i) = log(supp);

        alpha=0;
        interval=0.005;
        tiw0 = 0:interval:1; 
        tiw1 = 0:interval:1;
        tiw2 = 0:interval:1;        
        [w1, w2, w0] = meshgrid(tiw1, tiw2, tiw0);
        [w22, w02]=meshgrid(tiw2, tiw0);         

        priorg3 = (exp(-alpha*(1-w0)-alpha*w1-alpha*w2)+exp(-alpha*w0-alpha*(1-w1)-alpha*w2)+exp(-alpha*w0-alpha*w1-alpha*(1-w2)))/norm3;
        likg3 = nchoosek(enc1nc2+nenc1nc2,enc1nc2)*nchoosek(ec1c2+nec1c2,ec1c2)*nchoosek(enc1c2+nenc1c2,enc1c2)*nchoosek(ec1nc2+nec1nc2,ec1nc2)*(w0.^enc1nc2).*((1-w0).^nenc1nc2).*(((1-w0).*(1-w1)).^nec1nc2).*((1-(1-w0).*(1-w1)).^ec1nc2).*(((1-w0).*(1-w2)).^nenc1c2).*((1-(1-w0).*(1-w2)).^enc1c2).*(((1-w0).*(1-w1).*(1-w2)).^nec1c2).*((1-(1-w0).*(1-w1).*(1-w2)).^ec1c2);                         
        postg3=likg3.*priorg3;
        postC1C2=sum(postg3,3)/(sum(sum(sum(postg3)))*interval); 
        postC1C2=postC1C2/(sum(sum( postC1C2)));
        postw2=sum(postC1C2')/(sum(sum(postC1C2))*interval);
        postw2=postw2/sum(postw2);
        postw2=postw2+eps(0);

        priorg2 = (exp(-alpha*(1-w02)-alpha*w22)+exp(-alpha*w02-alpha*(1-w22)))/norm2;   
        likg2 = nchoosek(enc1nc2+nenc1nc2,enc1nc2)*nchoosek(ec1c2+nec1c2,ec1c2)*nchoosek(enc1c2+nenc1c2,enc1c2)*nchoosek(ec1nc2+nec1nc2,ec1nc2)*(w02.^(enc1nc2+ec1nc2).*((1-w02).^(nenc1nc2+nec1nc2)).*(((1-w02).*(1-w22)).^(nenc1c2+nec1c2)).*((1-(1-w02).*(1-w22)).^(enc1c2+ec1c2)));                                            
        postg2=likg2.*priorg2;  
        postC2=sum(postg2)/(sum(sum(postg2))*interval);  
        postC2= postC2/sum(postC2);
        postC2=postC2+eps(0);

        w2mean = sum(postw2.*tiw2);  
        w22mean = sum(postC2.*tiw2);       
        ent2=-sum(postw2.*log2(postw2));
        ent22=-sum(postC2.*log2(postC2)); 
        if likbc2 >= likbc1c2 
            w2mean=w22mean;
            ent2=ent22;
        end    
        strength(i)=w2mean; 
        ent(i)=ent2;               
    end;

    supp=logsupp(:)';
    w2mean=strength(:)'; 
    w2ent=ent(:)';

    gamma = fminsearch('powertransform',1,[],supp,behav);
    value = sign(supp).*abs(supp).^gamma;
    r = -powertransform(gamma,supp,behav);
    raw = supp;   
    
    minhum=min(behav);
    maxhum=max(behav);
    minval=min(value);
    maxval=max(value);
    supptrans = (value-minval)*((maxhum-minhum)/(maxval-minval))+minhum;
   
    rawrstdisp=[supptrans; w2mean; w2ent]';  
    disp(label);
    disp('   support   strength   entropy');
    disp(rawrstdisp);
end
